# Supplementary material for: Evaluation of the Potential Risk Posed by Emerging Yr5-Virulent and Predominant Races of Puccinia striiformis f. sp. tritici on Bread Wheat (Triticum aestivum L.) Varieties Grown in Türkiye
Source: J Fungi (Basel). 2025 Aug 29;11(9):635. doi: 10.3390/jof11090635 (PMC12470476; doi:10.3390/jof11090635)
Supplement: Supplementary file 1 [file jof-11-00635-s001.zip]

Archive with 1 entries (1 files):
- jof-3775984-supplementary.pdf
